# Supplementary material for: Robotic modified Strong procedure for superior mesenteric artery syndrome
Source: Clin Case Rep. 2023 Jul 17;11(7):e7651. doi: 10.1002/ccr3.7651 (PMC10350670; doi:10.1002/ccr3.7651)
Supplement: Supplementary file 1 — Video S1 [file CCR3-11-e7651-s001.zip]

Archive with 3 entries (3 files):
- __MACOSX/._SupplementalVideo.mp4
- ccr37651-sup-0002-AppendixS1.docx
- SupplementalVideo.mp4
